# Supplementary material for: Association between Social Network Characteristics and Lifestyle Behaviours in Adults at Risk of Diabetes and Cardiovascular Disease
Source: PLoS One. 2016 Oct 31;11(10):e0165041. doi: 10.1371/journal.pone.0165041 (PMC5087858; doi:10.1371/journal.pone.0165041)
Supplement: S1 Dataset — (XLSX) [file pone.0165041.s001.xlsx]

## Sheet: dataset Social Networks PLoS
Study_NR	sex	age	work	educ	income	marstatus	BMI	smokes	tot_day	sedscord	C_fruit_day	C_veg_day	netwtot	totfriends	connect	kmfamfri	intens	Soc_Norm_PA	Soc_Norm_DIET	Influence_Fr_Dich	Veg_total_resp	PARTNER	SexPartner	AgePartner	EducPartner	IncPartner	FreqPartner	IntensPartner	EmotionParnter	InfluencePartner	RelationPartner	Functionpartner	PartnerPA_mind	Partnersedscore	Veg_total_partner	FRIEND	AgeFriend	FrequencyFriend	IntensityFriend	EmotionFriend	InfluenceFriend	RelationFriend	SexFriend	EducFriend	FunctionFriend	IncFriend	FriendPA_mind	FriendSedscore	Veg_total_Friend
467	0	50.9788	0	0	2	2	28.2721	0	377.143	960	0.142857	64.2857	9	2	1	6	3	0	0	0	64.2857		0	53.6181	3	2	1	1	1	2	1		321.429	347.143	78.5714		50.1602	2	2	2	3	2	1	3		2	484.286	306.429	114.286
2147	0	52.7009	1	0	3	2	25.7134	0	510	378.214	0.857143	157.143	18	3	0.2	7	7	0	0	0	157.143																52.8186	4	3	2	5	2	1	2		2	259.286	244.286	100
2744	0	47.1978	1	0	3	2	28.2342	0	356.571	334.286	0.285714	342.857	21	5	0.6	2	13	0	0	0	342.857																55.4333	3	1	1	5	2	1	2		2	300	467.143	300
2825	0	44.9692	1	0	2	2	28.1058	0	355.714	358.929	0.285714	85.7143	21	9	0.466667	3	2	0	0	1	85.7143		0	40.2136	4	1	1	1	1	3	1		385.714	457.5	78.5714		44.5914	2	2	1	2	2	1	4		1	560	357.857	57.1429
2841	0	50.4559	1	0	3	2	26.9836	0	668.571	372.857	2	235.714	24	10	0.9	23	6	0	0	0	235.714		0	54.9185	5	2	1	1	1	1	1		325.714	135	128.571		54.6201	3	2	2	3	2	1	2		4	235.714	422.143	100
3050	0	52.8131	0	0	3	2	26.8394	0	200	270	3	278.571	13	8	1	7	8	0	0	0	278.571		0	55.77	2	2	1	1	1	2	1		342.857	51.4286	207.143		54.935	2	1	1	3	2	1	3		2	608.571	385.714	171.429
4460	0	53.0185	1	0	3	2	27.5312	0	581.429	211.071	0.714286	121.429	32	10	0.6	20	7	0	0		121.429
5528	0	42.9049	1	0	3	2	23.0075	0	523.429	244.286	2	100	29	4	0.5	23	5	1	1	0	100		0	45.3306	3	3	1	1	1	1	1		488.571	70.7143	128.571		43.7919	4	2	2	5	2	1	3		4	797.143	143.571	100
6169	0	46.0287	0	0	3	2	25.1044	0	248.571	308.571	1.42857	142.857	11	2	0.466667	4	6	0	0	0	142.857		0	44.3997	4	3	1	1	1	4	1		122.143	330	142.857		70.4066	1	1	1	5	2	1	3		4	188.571	218.571	71.4286
9437	0	41.6235	1	0	3	2	45.9303	1	217.143	621.429	2	78.5714	24	6	0.466667	13	11	0	0		78.5714
9605	0	50.4203	1	0	3	2	28.9116	0	409.286	150	2	85.7143	17	4	0.5	8	1	0	0	0	85.7143		0	52.8953	4	2	1	1	1	3	1		387.143	265.714	128.571		57.9165	2	2	2	5	2	1	2		3	130.714	76.0714	121.429
9981	0	46.9213	0	0	3	2	35.0785	0	383.571	315	1.71429	171.429	18	1	0.5	4	5	0	0	0	171.429		0	51.6003	3	3	1	1	1	2	1		587.143	199.286	171.429		52.8734	3	1	1	3	2	1	4		2	711.429	255
2877	1	52.4764	1	0	2	2	27.226	0	281.429	250.714	2.14286	57.1429	21	3	0.466667	14	11	0	0	0	57.1429																62.037	3	2	2	4	2	0	4		1	398.571	276.429	100
3612	1	46.7488	1	0	3	2	24.7427	1	561.429	327.857	0.857143	121.429	21	4	0.466667	8	5	0	0		121.429
3629	1	53.0732	1	0	3	2	29.399	1	65.7143	300	2		14	0	0.4	3	5	1	0		64.2857		1	44.3039	2	3	1	1	1	5	1		389.714	141.429	107.143
4274	1	46.9405	1	0	3	2	22.5617	0	403.571	289.286	0.428571	171.429	14	4	0.4	9	5	1	0	0	171.429		1	45.0322	4	4	1	1	1	1	1		454.286	270	142.857		43.3046	5	2	1	5	2	0	4		3	505.714	175.714	278.571
4702	1	48.8214	1	0	3	2	29.3507	0	510	385.714	0.857143	150	17	1	0.2	8	9	1	0	0	150		1	46.8747	4	2	1	1	1	1	1		715.714	214.286	150		50.4175	2	1	1	3	2	0	6		3	563	705	285.714
4761	1	51.833	1	0	3	2	30.4312	0	437.143	278.571	1.42857	107.143	21	2	0.4	8	7	1	0		107.143		1	48.4873	3	2	1	1	1	1	1		293.571	261.429	71.4286
4837	1	41.2704	1	0	3	4	29.9102	0	214.286	626.429	0.571429	142.857	15	1	0.2	3	3	0	0		142.857
5280	1	52.5366	1	0	1	2	29.4199	0	595.714	713.571	1.71429	185.714	15	0	0.266667	6	10	0	0		185.714		1	57.7604	2	4	1	1	1	1	1		683.571	270	85.7143
7480	1	41.2786	1	0	3	2	26.7641	0	381.429	175.714	0	142.857	17	2	0.6	8	3	1	1		142.857
8026	1	45.2266	1	0	2	2	25.4017	1	501.429	390	0.714286	107.143	18	2	0.333333	10	12	0	1	0	107.143		1	41.859	1	1	1	1	1	3	1		247.143	222.857	57.1429		44.345	3	1	1	5	2	0	4		3	407.857	756.429	150
8234	1	44.0465	1	0	1	1	25.8952	0	737.143	169.286	0.285714	100	16	2	0.6	8	4	0	0	0	100																44.5667	2	2	1	5	2	0	2		1	694.286	694.286	285.714
8456	1	47.4141	1	0	3	4	31.3548	0	372.857	221.786	1.42857	192.857	30	9	0.6	6	7	1	1		192.857
9870	1	49.0212	1	0	3	4	27.7465	0	470.714	165	2.14286		16	1	0.4	7	5	0	0	0	128.571																49.9849	5	3	2	4	2	0	2		2	1000.57	540
10557	1	45.0705	1	0	3	2	31.9905	1	874.286	252.857	3	78.5714	15	4	0.5	11	5	0	1		78.5714		1	43.5017	5	3	1	1	1	2	1		351.429	218.571	85.7143
784	0	52.553	1	1	1	4	35.7688	0	351.429	589.286	2	57.1429	12	2	0.2	6	0	1	1		57.1429
2757	0	52.4682	0	1	3	2	23.337	0	525	205.714	0.428571	178.571	17	3	0.666667	7	7	0	0	0	178.571		0	52.6899	7	3	2	1	1	4	1		407.143	280.714	128.571		52.8515	3	1	1	3	2	1	6		3	249.286	289.286	200
3176	0	51.2334	1	1	1	4	32.3139	0	454.286	147.857	1.42857	157.143	24	7	0.666667	6	6	0	0	1	157.143																50.4778	2	1	1	1	2	1	3		1	401.429	316.786	300
3547	0	43.3566	1	1	3	2	30.7889	0	420.714	227.143	0.714286	57.1429	24	2	0.4	15	5	1	1	0	57.1429																43.6906	4	3	2	5	2	0	4		2	218.571	265.714	185.714
5188	0	51.822	1	1	3	2	26.8746	0	407.143	287.143	3	450	24	3	0.3	5	7	1	0		450		0	48.8953	3	4	1	1	1	3	1		305.714	420	278.571
5227	0	38.8008	1	1	3	2	31.982	0	366.571	297.857	1.71429		21	0	0.2	11	5	1	0	0	107.143		0	45.5907	6	1	1	1	1	1	1		287.143	252.857	85.7143		49.4538	3	1	1	3	2	1	5		3	190.714	207.857	121.429
5647	0	39.6085	1	1	3	2	26.6771	1	600	390	1	157.143	37	16	0.266667	18	3	0	0	1	157.143		0	43.4716	4	3	1	1	1	1	1		310.714	285	192.857		35.3484	2	2	3	2	2	1	3		2	544.286	366.429	114.286
5877	0	52.3669	1	1	3	2	25.1859	0	212.143	167.143	1	150	27	1	0.466667	2	13	0	0	1	150		0	54.4504	6	3	1	1	1	1	1		597.143		78.5714		47.4497	3	1	1	1	2	1	3		3	497.857	244.286	285.714
5904	0	41.1608	1	1	3	2	35.5613	0	465.714	237.857	0.142857	178.571	14	3	0.333333	5	6	1	1		178.571		0	47.9589	2	2	1	1	1	4	1		488.571	272.143	121.429
6134	0	53.2758	1	1	3	2	23.3591	0	188.571	441.429	1.14286	128.571	20	4	0.133333	5	5	0		0	128.571		0	55.9179	6	3	1	1	1	2	1		377.143	533.571	50		47.8741	2	1	1	3	2	1	5		3	302.143	231.429	171.429
6957	0	50.3025	1	1	3	2	29.9718	0	141.429	300	0.857143	85.7143	20	2	0.4	4	8	0	0	1	85.7143		0	58.3655	7	3	1	1	1	1	1		322.857	518.571	300		54.7324	3	1	1	2	2	1	6		1	205.714	227.143
7260	0	44.6188	1	1	3	2	30.229	0	379.286	274.286	0.285714	171.429	16	5	0.2	2	3	1	1	0	171.429		0	43.603	7	3	1	1	1	1	1		355	525	150		45.4346	4	3	1	5	2	1	6		3	345.714	275.357	157.143
8369	0	32.8761	1	1	3	2	32.0759	0	365.429	306.429	0.571429	178.571	28	5	0.266667	5	7	0	0	0	178.571		0	43.0335	3	3	1	1	1	2	1		557.143	139.286	0		32.8816	4	1	1	5	2	1	6		3	477.857	306.429	121.429
9522	0	37.0623	0	1	2	2	23.2702	0	205.714	340.714	0.857143	128.571	21	3	0.333333	8	4	1	1	1	128.571		0	41.7194	6	3	1	1	1	3	1		423.143	306.429	200		39.1376	2	1	1	2	2	1	7		1	257.143	199.286	342.857
9526	0	48.5996	1	1	3	2	31.634	0	578.571	407.143	2	121.429	31	6	0.466667	11	10	0	0	0	121.429		0	52.9117	7	3	1	1	1	1	1		357.857	480	142.857		50.1492	3	1	1	4	2	1	4		4	314.286	276.429	257.143
10139	0	45.18	1	1	3	3	24.5917	0	340.714	205.714	0.428571	235.714	25	8	0.333333	9	9		1	0	235.714																39.6194	2	2	2	5	2	1	6		2	471.429	228.214	171.429
99	1	34.6092	1	1	3	2	26.9395	0	498.571	435	2	257.143	26	3	0.4	9	7	1	0	0	257.143		1	33.0678	5	3	1	1	1	3	1		83.2857	295.714			35.3648	3	1	1	4	2	0	7		1	85.7143		150
1264	1	44.2163	0	1	3	2	28.2621	0	218.571	355.714	3	321.429	24	8	0.666667	6	10	0	0	0	321.429		1	41.3908	4	2	1	1	1	1	1		505.714	225	192.857		43.7645	3	1	1	5	2	1	5		1	510	235.714	192.857
1743	1	53.2074	1	1	3	2	24.5294	0	180	784.286	2	214.286	10	1	0.3	4	5	0	0		214.286		1	50.2971	6	3	1	1	1	1	1		432.857	91.0714	171.429
5416	1	43.2142	1	1	3	2	29.1394	0	428.571	186.429	0.285714	100	18	5	0.133333	4	6	0	0		100		1	41.024	7	2	1	1	1	5	1		452.857	165	128.571
6083	1	43.0992	1	1	3	2	25.6492	0	510	180	0.142857	150	16	1	0.6	4	10	1		1	150		1	46.0972	7	3	1	1	1	2	1		368.571	111.429	92.8571		50.2943	1	1	1	2	2	0	4		2	435.714	246.429	150
6141	1	48.6188	1	1	3	2	30.7378	1	188.571	202.5	0.428571	114.286	27	8	1	9	5	1	1	1	114.286			999			1	1	1	1	1		488.571	108.214			45.3333	2	2	2	1	2	0	1		3	232.857	667.5	85.7143
7195	1	45.7823	1	1	3	2	46.3014	0	142.143	360	1.42857	200	23	4	0.0666667	6	5	1	1	1	200		1	52.3833	3	3	1	1	1	1	1		326.429	222.857	85.7143		44.397	3	2	3	2	2	0	4		3	345	141.429	64.2857
11150	1	37.2621	1	1	3	2	27.9965	0	471.429	238.929	0	185.714	16	4	0.5	5	8	1	0	0	185.714		1	42.6968	5	3	1	1	1	2	1		261.429	155.357	214.286		72.3997	2	1	2	5	2	0	5		1	34.2857	645	142.857
[truncated: 87 more columns]
